# Supplementary material for: The Role of Psychobiotics to Ensure Mental Health during the COVID-19 Pandemic—A Current State of Knowledge
Source: Int J Environ Res Public Health. 2022 Sep 3;19(17):11022. doi: 10.3390/ijerph191711022 (PMC9518511; doi:10.3390/ijerph191711022)
Supplement: Supplementary file 1 [file ijerph-19-11022-s001.zip]

Archive with 1 entries (1 files):
- ijerph-1862243-supplementary.pdf
